# Supplementary material for: Design, Characterization, and Lead Selection of Therapeutic miRNAs Targeting Huntingtin for Development of Gene Therapy for Huntington's Disease
Source: Mol Ther Nucleic Acids. 2016 Mar 22;5(3):e297–. doi: 10.1038/mtna.2016.7 (PMC5014463; doi:10.1038/mtna.2016.7)
Supplement: Supplementary Table S1 [file mtna20167x1.zip]

Archive with 2 entries (2 files):
- Supplementary Table 1.docx
- Supplementary table  1.xlsx
