# Supplementary material for: Design, Characterization, and Lead Selection of Therapeutic miRNAs Targeting Huntingtin for Development of Gene Therapy for Huntington's Disease
Source: Mol Ther Nucleic Acids. 2016 Mar 22;5(3):e297–. doi: 10.1038/mtna.2016.7 (PMC5014463; doi:10.1038/mtna.2016.7)
Supplement: Supplementary Table S1 [file mtna20167x1.zip › Supplementary table 1.xlsx]

## Sheet: miCAGs
				Inserted guide strand sequence
				Nucleotide substitutions
				pre-miCAG folding was generated from (http://unafold.rna.albany.edu/?q=mfold)
						miCAG1																																								miCAG9
	u	g															g	U												u	u	g	g	c							u	g
			c	u	g	c	u	g	c	u	g	c	u	g	c	u			u	g	U	u	g	c	u	g	g	u	u						c								c	u	g	c	u	g	c
																																			a
			g	a	c	g	a	c	g	a	c	g	a	c	g	a			a	c	a	a	c	g	a	c	c	a	g						c								g	a	c	g	a	c	g
	a	g																												u	c	a	g	u							a	g
						miCAG2																																								miCAG10
	u	g																U	u											u	u	g	g	c							u	g
			c	u	g	c	u	g	c	u	g	c	u	g	c	u	G			g	U	u	g	c	u	g	g	u	u						c								c	u	g	c	u	g	c
																																			a
			g	a	c	g	a	c	g	a	c	g	a	c	g	a	U			c	a	a	c	g	a	c	c	a	g						c								g	a	c	g	a	c	c
	a	g																												u	c	a	g	u							a	g
						miCAG3																																								miCAG11
	u	g															g	U												u	u	g	g	c							u	g
			c	u	g	c	u	g	c	u	g	c	u	g	c	u			u	g	U	u	g	c	u	g	g	u	u						c								c	u	g	g	c	u	g
																																			a
			g	a	c	g	a	c	g	a	c	g	a	c	g	a			G	c	a	a	c	g	a	c	c	a	g						c								g	a	c	c	g	a	c
	a	g																												u	c	a	g	u							a	g
						miCAG4																																								miCAG12
	u	g															g	U												u	u	g	g	c							u	g
			c	u	g	c	u	g	c	u	g	c	u	g	c	U			u	g	U	u	g	c	u	g	g	u	u						c								c	u	g	g	c	u	g
																																			a
			g	a	c	g	a	c	g	a	c	g	a	c	g	G			G	c	a	a	c	g	a	c	c	a	g						c								g	a	c	c	g		c
	a	g																												u	c	a	g	u							a	g						C
						miCAG5																																								miCAG13
	u	g															g	U												u	u	g	g	c							u	g
			c	u	g	c	u	g	c	u	g	c	u	g	c	U			u	g	U	u	g	c	u	g	g	u	u						c								c	u	g	g	c	u	g
																																			a
			g	a	c	g	a	c	g	a	U	g	a	c	g	G			G	c	a	a	c	g	a	c	c	a	g						c								g	a	c	c	g	a	c
	a	g																												u	c	a	g	u							a	g
						miCAG6																																								miCAG14
	u	g																U	u											u	u	g	g	c							u	g
			c	u	g	c	u	g	c	u	g	c	u	g	c	u	g			g	U	u	g	c	u	g	g	u	u						c								c	u	g	g	c	u	G
																																			a
			g	a	c	g	a	c	g	a	c	g	a	c	g	a	c			c	a	a	c	g	a	c	c	a	g						c								g	a	c	c	g	a
	a	g																												u	c	a	g	u							a	g							G
						miCAG7																																								miCAG15
	u	g														u	g	U	u											u	u	g	g	c							u	g
			c	u	g	c	u	g	c	u	g	c	u	g	c					g	U	u	g	c	u	g	g	u	u						c								c	u	g	g	c	u	g
																																			a
			g	a	c	g	a	c	g	a	c	g	a	c	g					c	a	a	c	g	a	c	c	a	g						c								g	a	c	c	g	a	g
	a	g															c	c												u	c	a	g	u							a	g
						miCAG8
	u	g															g	U												u	u	g	g	c
			c	u	g	c	u	g	c	u	g	c	u	g	c	u			u	g	U	u	g	c	u	g	g	u	u						c
																																			a
			g	a	c	g	a	c	g		c	g	a	c	g	a			a	c	a	a	c	g	a	c	c	a	g						c
	a	g								C																				u	c	a	g	u
[truncated: 19 more columns]

## Sheet: miH1-miH21
				Inserted guide strand sequence
				pre-miH folding was generated from (http://unafold.rna.albany.edu/?q=mfold)
						miH1																																										miH12
	u	g															c	c												u	u	g	g	c							u	g
			c	u	g	u	g	a	g	c	g	g	c	c	g	u			a	u	c	u	u	g	g	a	g	u	u						c								c	u	g	a	a	g	g
																																			a
			g	a	c	a	c	u	c	g	c	c	g	g	c	a			u	a	g	a	a	c	c	u	c	a	g						c								g	a	c	u	u	c	c
	a	g																												u	c	a	g	u							a	g
						miH2																																										miH13
	u	g															u	c												u	u	g	g	c							u	g
			c	u	g	c	u	g	a	g	c	g	g	c	c	g			c	a	u	c	u	u	g	g	g	u	u						c								c	u	g	a	a	g	c
																																			a
			g	a	c	g	a	c	u	c	g	c	c	g	g	c			g	u	a	g	a	a	c	c	c	a	g						c								g	a	c	u	u	c	g
	a	g																												u	c	a	g	u							a	g
						miH3																																										miH14
	u	g															c	c												u	u	g	g	c							u	g
			c	u	g	a	a	c	c	u	g	a	g	c	g	g			g	u	c	c	a	u	c	u	g	u	u						c								c	u	g	u	g	a	g
																																			a
			g	a	c	u	u	g	g	a	c	u	c	g	c	c			c	a	g	g	u	a	g	a	c	a	g						c								g	a	c	a	c	u	c
	a	g																												u	c	a	g	u							a	g
						miH4																																										miH15
	u	g															g	g												u	u	g	g	c							u	g
			c	u	g	a	g	a	a	c	c	u	g	a	g	c			c	c	g	u	c	c	a	u	g	u	u						c								c	u	g	u	g	u	g
																																			a
			g	a	c	u	c	u	u	g	g	a	c	u	c	g			g	g	c	a	g	g	u	a	c	a	g						c								g	a	c	a	c	a	c
	a	g																												u	c	a	g	u							a	g
						miH5																																										miH16
	u	g														g	a													u	u	g	g	c							u	g
			c	u	g	a	g	c	a	g	a	a	c	c	u			g	c	g	g	c	c	g	u	c	g	u	u						c								c	u	g	a	g	c	a
																																			a
			g	a	c	u	c	g	u	c	u	u	g	g	a			c	g	c	c	g	g	c	a	g	c	a	g						c								g	a	c	u	c	g	u
	a	g																												u	c	a	g	u							a	g
						miH6																																										miH17
	u	g															u	g												u	u	g	g	c							u	g
			c	u	g	a	a	a	g	c	a	g	a	a	c	c			a	g	c	g	g	c	c	g	g	u	u						c								c	u	g	u	g	a	g
																																			a
			g	a	c	u	u	u	c	g	u	c	u	u	g	g			u	c	g	c	c	g	g	c	c	a	g						c								g	a	c	a	c	u	c
	a	g																												u	c	a	g	u							a	g
						miH7																																										miH18
	u	g																g	c											u	u	g	g	c							u	g
			c	u	g	a	c	u	c	g	c	g	g	c	g	c	c			u	c	a	g	c	a	c	g	u	u						c								c	u	g	u	g	c	g
																																			a
			g	a	c	u	g	a	g	c	g	c	c	g	c	g	g			a	g	u	c	g	u	g	c	a	g						c								g	a	c	a	c	g	c
	a	g																												u	c	a	g	u							a	g
						miH8																																										miH19
	u	g															a	c												u	u	g	g	c							u	g
			c	u	g	g	c	c	u	c	g	g	g	c	c	g			u	c	g	c	g	g	c	g	g	u	u						c								c	u	g	u	c	c	u
																																			a
			g	a	c	c	g	g	a	g	c	c	c	g	g	c			a	g	c	g	c	c	g	c	c	a	g						c								g	a	c	a	g	g	a
	a	g																												u	c	a	g	u							a	g
						miH9																																										miH20
	u	g															c	c												u	u	g	g	c							u	g
			c	u	g	u	u	c	c	a	g	g	g	u	c	g			a	u	g	g	c	g	g	u	g	u	u						c								c	u	g	g	c	a	g
																																			a
			g	a	c	a	a	g	g	u	c	c	c	a	g	c			u	a	c	c	g	c	c	a	c	a	g						c								g	a	c	c	g	u	c
	a	g																												u	c	a	g	u							a	g
						miH10																																											miH21
	u	g														c	g													u	u	g	g	c							u	g
			c	u	g	u	u	u	c	c	a	g	g	g	u			c	c	a	u	g	g	c	g	g	g	u	u						c								c	u	g	u	g	c	a
																																			a
			g	a	c	a	a	a	g	g	u	c	c	c	a			g	g	u	a	c	c	g	c	c	c	a	g						c								g	a	c	a	c	g	u
	a	g																												u	c	a	g	u							a	g
								miH11
	u	g															g	a												u	u	g	g	c
			c	u	g	u	u	g	a	g	g	g	a	c	u	c			a	g	g	c	c	u	u	c	g	u	u						c
																																			a
			g	a	c	a	a	c	u	c	c	c	u	g	a	g			u	c	c	g	g	a	a	g	c	a	g						c
	a	g																												u	c	a	g	u
[truncated: 19 more columns]

## Sheet: miSNP50C and miSNP50T variants 
				Inserted guide strand sequence
				SNP matching nucleotide
				pre-miSNP50T and pre-miSNP50C folding was generated from (http://unafold.rna.albany.edu/?q=mfold)
						miSNP50C-1																																						miSNP50T-1
	u	g														g	c													u	u	g	g	c					u	g
			c	u	g	G	g	a	u	g	a	g	g	g	a			a	g	g	c	g	u	g	g	g	g	u	u						c						c	u	g	A	g	a	u	g	a
																																			a
			g	a	c	C	c	u	a	c	u	c	c	c	u			u	c	c	g	c	a	c	c	c	c	a	g						c						g	a	c	U	c	u	a	c	u
	a	g																												u	c	a	g	u					a	g
						miSNP50C-2																																						miSNP50T-2
	u	g													g	a														u	u	g	g	c					u	g
			c	u	g	u	G	g	a	u	g	a	g	g			g	c	a	g	g	c	g	u	g	g	g	u	u						c						c	u	g	u	A	g	a	u	g
																																			a
			g	a	c	a	C	c	u	a	c	u	c	c			c	g	u	c	c	g	c	a	c	c	c	a	g						c						g	a	c	a	U	c	u	a	c
	a	g																												u	c	a	g	u					a	g
						miSNP50C-3																																						miSNP50T-3
	u	g												g	g															u	u	g	g	c					u	g
			c	u	g	g	u	G	g	a	u	g	a			g	a	g	c	a	g	g	c	g	u	g	g	u	u						c						c	u	g	g	u	A	g	a	u
																																			a
			g	a	c	c	a	C	c	u	a	c	u			c	u	c	g	u	c	c	g	c	a	c	c	a	g						c						g	a	c	c	a	U	c	u	a
	a	g																												u	c	a	g	u					a	g
						miSNP50C-4																																						miSNP50T-4
	u	g															g	a												u	u	g	g	c					u	g
			c	u	g	a	g	u	G	g	a	u	g	a	g	g			g	c	a	g	g	c	g	u	g	u	u						c						c	u	g	a	g	u	A	g	a
																																			a
			g	a	c	u	c	a	C	c	u	a	c	u	c	c			c	g	u	c	c	g	c	a	c	a	g						c						g	a	c	u	c	a	U	c	u
	a	g																												u	c	a	g	u					a	g
						miSNP50C-5																																						miSNP50T-5
	u	g														g	g													u	u	g	g	c					u	g
			c	u	g	c	a	g	u	G	g	a	u	g	a			g	a	g	c	a	g	g	c	g	g	u	u						c						c	u	g	c	a	g	u	A	g
																																			a
			g	a	c	g	u	c	a	C	c	u	a	c	u			c	u	c	g	u	c	c	g	c	c	a	g						c						g	a	c	g	u	c	a	U	c
	a	g																												u	c	a	g	u					a	g
						miSNP50C-6																																						miSNP50T-6
	u	g													g	a														u	u	g	g	c					u	g
			c	u	g	a	c	a	g	u	G	g	a	u			g	g	g	a	g	c	a	g	g	c	g	u	u						c						c	u	g	a	c	a	g	u	A
																																			a
			g	a	c	u	g	u	c	a	C	c	u	a			c	c	c	u	c	g	u	c	c	g	c	a	g						c						g	a	c	u	g	u	c	a	U
	a	g																												u	c	a	g	u					a	g
						miSNP50C-7																																						miSNP50T-7
	u	g														g	a													u	u	g	g	c					u	g
			c	u	g	c	a	c	a	g	u	G	g	a	u			g	g	g	a	g	c	a	g	g	g	u	u						c						c	u	g	c	a	c	a	g	u
																																			a
			g	a	c	g	u	g	u	c	a	C	c	u	a			c	c	c	u	c	g	u	c	c	c	a	g						c						g	a	c	g	u	g	u	c	a
	a	g																												u	c	a	g	u					a	g
						miSNP50C-8																																						miSNP50T-8
	u	g															g	a												u	u	g	g	c					u	g
			c	u	g	a	c	a	c	a	g	u	G	g	a	u			g	g	g	a	g	c	a	g	g	u	u						c						c	u	g	a	c	a	c	a	g
																																			a
			g	a	c	u	g	u	g	u	c	a	C	c	u	a			c	c	c	u	c	g	u	c	c	a	g						c						g	a	c	u	g	u	g	u	c
	a	g																												u	c	a	g	u					a	g
						miSNP50C-9																																						miSNP50T-9
	u	g															u	g												u	u	g	g	c					u	g
			c	u	g	c	a	c	a	c	a	g	u	G	g	a			a	g	g	g	a	g	c	a	g	u	u						c						c	u	g	c	a	c	a	c	a
																																			a
			g	a	c	g	u	g	u	g	u	c	a	C	c	u			u	c	c	c	u	c	g	u	c	a	g						c						g	a	c	g	u	g	u	g	u
	a	g																												u	c	a	g	u					a	g
						miSNP50C-10																																						miSNP50T-10
	u	g														g	a													u	u	g	g	c					u	g
			c	u	g	g	c	a	c	a	c	a	g	u	G			u	g	a	g	g	g	a	g	c	g	u	u						c						c	u	g	g	c	a	c	a	c
																																			a
			g	a	c	c	g	u	g	u	g	u	c	a	C			a	c	u	c	c	c	u	c	g	c	a	g						c						g	a	c	c	g	u	g	u	g
	a	g																												u	c	a	g	u					a	g
						miSNP50C-11																																						miSNP50T-11
	u	g															g	a												u	u	g	g	c					u	g
			c	u	g	u	g	c	a	c	a	c	a	g	u	G			u	g	a	g	g	g	a	g	g	u	u						c						c	u	g	u	g	c	a	c	a
																																			a
			g	a	c	a	c	g	u	g	u	g	u	c	a	C			a	c	u	c	c	c	u	c	c	a	g						c						g	a	c	a	c	g	u	g	u
	a	g																												u	c	a	g	u					a	g
[truncated: 69 more columns]

## Sheet: miSNP50C and miSNP50T -18_mm
				Inserted guide strand sequence
				SNP matching nucleotide
				Secondary mismatch to the wtHTT
				pre-miSNP50C-18 and pre-miSNP50T-18 folding was generated from (http://unafold.rna.albany.edu/?q=mfold)
						miSNP50C-18_1mm																																						miSNP50T-18_1mm
	u	g																	c	a										u	u	g	g	c					u	g
			c	u	g	U	a	u	g	a	a	g	u	g	c	a	c	a			g	u	G	g	a	u	g	u	u						c						c	u	g	U	a	u	g	a	a
																																			a
			g	a	c	A	u	a	c	u	u	c	a	c	g	u	g	u			c	a	C	c	u	a	c	a	g						c						g	a	c	A	u	a	c	u	u
	a	g																												u	c	a	g	u					a	g
						miSNP50C-18_2mm																																						miSNP50T-18_2mm
	u	g																	c	a										u	u	g	g	c					u	g
			c	u	g	g	C	u	g	a	a	g	u	g	c	a	c	a			g	u	G	g	a	u	g	u	u						c						c	u	g	g	C	u	g	a	a
																																			a
			g	a	c	c	G	a	c	u	u	c	a	c	g	u	g	u			c	a	C	c	u	a	c	a	g						c						g	a	c	c	G	a	c	u	u
	a	g																												u	c	a	g	u					a	g
						miSNP50C-18_3mm																																						miSNP50T-18_3mm
	u	g																	c	a										u	u	g	g	c					u	g
			c	u	g	g	a	C	g	a	a	g	u	g	c	a	c	a			g	u	G	g	a	u	g	u	u						c						c	u	g	g	a	C	g	a	a
																																			a
			g	a	c	c	u	G	c	u	u	c	a	c	g	u	g	u			c	a	C	c	u	a	c	a	g						c						g	a	c	c	u	G	c	u	u
	a	g																												u	c	a	g	u					a	g
						miSNP50C-18_4mm																																						miSNP50T-18_4mm
	u	g																	c	a										u	u	g	g	c					u	g
			c	u	g	g	a	u	U	a	a	g	u	g	c	a	c	a			g	u	G	g	a	u	g	u	u						c						c	u	g	g	a	u	U	a	a
																																			a
			g	a	c	c	u	a	A	u	u	c	a	c	g	u	g	u			c	a	C	c	u	a	c	a	g						c						g	a	c	c	u	a	A	u	u
	a	g																												u	c	a	g	u					a	g
						miSNP50C-18_5mm																																						miSNP50T-18_5mm
	u	g																	c	a										u	u	g	g	c					u	g
			c	u	g	g	a	u	g	C	a	g	u	g	c	a	c	a			g	u	G	g	a	u	g	u	u						c						c	u	g	g	a	u	g	C	a
																																			a
			g	a	c	c	u	a	c	G	u	c	a	c	g	u	g	u			c	a	C	c	u	a	c	a	g						c						g	a	c	c	u	a	c	G	u
	a	g																												u	c	a	g	u					a	g
						miSNP50C-18_6mm																																						miSNP50T-18_6mm
	u	g																	c	a										u	u	g	g	c					u	g
			c	u	g	g	a	u	g	a	C	g	u	g	c	a	c	a			g	u	G	g	a	u	g	u	u						c						c	u	g	g	a	u	g	a	C
																																			a
			g	a	c	c	u	a	c	u	G	c	a	c	g	u	g	u			c	a	C	c	u	a	c	a	g						c						g	a	c	c	u	a	c	u	G
	a	g																												u	c	a	g	u					a	g
						miSNP50C-18_7mm																																						miSNP50T-18_7mm
	u	g																	c	a										u	u	g	g	c					u	g
			c	u	g	g	a	u	g	a	a	U	u	g	c	a	c	a			g	u	G	g	a	u	g	u	u						c						c	u	g	g	a	u	g	a	a
																																			a
			g	a	c	c	u	a	c	u	u	A	a	c	g	u	g	u			c	a	C	c	u	a	c	a	g						c						g	a	c	c	u	a	c	u	u
	a	g																												u	c	a	g	u					a	g
						miSNP50C-18_8mm																																						miSNP50T-18_8mm
	u	g																	c	a										u	u	g	g	c					u	g
			c	u	g	g	a	u	g	a	a	g	C	g	c	a	c	a			g	u	G	g	a	u	g	u	u						c						c	u	g	g	a	u	g	a	a
																																			a
			g	a	c	c	u	a	c	u	u	c	G	c	g	u	g	u			c	a	C	c	u	a	c	a	g						c						g	a	c	c	u	a	c	u	u
	a	g																												u	c	a	g	u					a	g
						miSNP50C-18_9mm																																						miSNP50T-18_9mm
	u	g																	c	a										u	u	g	g	c					u	g
			c	u	g	g	a	u	g	a	a	g	u	U	c	a	c	a			g	u	G	g	a	u	g	u	u						c						c	u	g	g	a	u	g	a	a
																																			a
			g	a	c	c	u	a	c	u	u	c	a	A	g	u	g	u			c	a	C	c	u	a	c	a	g						c						g	a	c	c	u	a	c	u	u
	a	g																												u	c	a	g	u					a	g
						miSNP50C-18_10mm																																						miSNP50T-18_10mm
	u	g														a	c													u	u	g	g	c					u	g
			c	u	g	g	a	u	g	a	a	g	u	g	U			a	c	a	g	u	G	g	a	u	g	u	u						c						c	u	g	g	a	u	g	a	a
																																			a
			g	a	c	c	u	a	c	u	u	c	a	c	A			u	g	u	c	a	C	c	u	a	c	a	g						c						g	a	c	c	u	a	c	u	u
	a	g																												u	c	a	g	u					a	g
[truncated: 69 more columns]

## Sheet: miSNP67T variants 
				Inserted guide strand sequence
				SNP matching nucleotide
				pre-miSNP67T folding was generated from (http://unafold.rna.albany.edu/?q=mfold)
						miSNP67T-1																																								miSNP67T-12
	u	g															a	a												u	u	g	g	c							u	g
			c	u	g	A	c	a	g	a	c	u	u	c	c	a			g	g	c	u	c	c	g	g	g	u	u						c								c	u	g	g	g	c	a
																																			a
			g	a	c	U	g	u	c	u	g	a	a	g	g	u			c	c	g	a	g	g	c	c	c	a	g						c								g	a	c	c	c	g	u
	a	g																												u	c	a	g	u							a	g
						miSNP67T-2																																								miSNP67T-13
	u	g																a	a											u	u	g	g	c							u	g
			c	u	g	c	A	c	a	g	a	c	u	u	c	c	a			g	g	c	u	c	c	g	g	u	u						c								c	u	g	g	g	g	c
																																			a
			g	a	c	g	U	g	u	c	u	g	a	a	g	g	u			c	c	g	a	g	g	c	c	a	g						c								g	a	c	c	c	c	g
	a	g																												u	c	a	g	u							a	g
						miSNP67T-3																																								miSNP67T-14
	u	g															c	a												u	u	g	g	c							u	g
			c	u	g	g	c	A	c	a	g	a	c	u	u	c			a	a	g	g	c	u	c	c	g	u	u						c								c	u	g	a	g	g	g
																																			a
			g	a	c	c	g	U	g	u	c	u	g	a	a	g			u	u	c	c	g	a	g	g	c	a	g						c								g	a	c	u	c	c	c
	a	g																												u	c	a	g	u							a	g
						miSNP67T-4																																								miSNP67T-15
	u	g															c	c												u	u	g	g	c							u	g
			c	u	g	g	g	c	A	c	a	g	a	c	u	u			a	a	a	g	g	c	u	c	g	u	u						c								c	u	g	c	a	g	g
																																			a
			g	a	c	c	c	g	U	g	u	c	u	g	a	a			u	u	u	c	c	g	a	g	c	a	g						c								g	a	c	g	u	c	c
	a	g																												u	c	a	g	u							a	g
						miSNP67T-5																																								miSNP67T-16
	u	g															u	c												u	u	g	g	c							u	g
			c	u	g	g	g	g	c	A	c	a	g	a	c	u			c	a	a	a	g	g	c	u	g	u	u						c								c	u	g	g	c	a	g
																																			a
			g	a	c	c	c	c	g	U	g	u	c	u	g	a			g	u	u	u	c	c	g	a	c	a	g						c								g	a	c	c	g	u	c
	a	g																												u	c	a	g	u							a	g
						miSNP67T-6																																								miSNP67T-17
	u	g															u	u												u	u	g	g	c							u	g
			c	u	g	a	g	g	g	c	A	c	a	g	a	c			c	c	a	a	a	g	g	c	g	u	u						c								c	u	g	g	g	c	a
																																			a
			g	a	c	u	c	c	c	g	U	g	u	c	u	g			g	g	u	u	u	c	c	g	c	a	g						c								g	a	c	c	c	g	u
	a	g																												u	c	a	g	u							a	g
						miSNP67T-7																																								miSNP67T-18
	u	g															c	u												u	u	g	g	c							u	g
			c	u	g	a	a	g	g	g	c	A	c	a	g	a			u	c	c	a	a	a	g	g	g	u	u						c								c	u	g	a	g	g	c
																																			a
			g	a	c	u	u	c	c	c	g	U	g	u	c	u			a	g	g	u	u	u	c	c	c	a	g						c								g	a	c	u	c	c	g
	a	g																												u	c	a	g	u							a	g
						miSNP67T-8																																								miSNP67T-19
	u	g															a	c												u	u	g	g	c							u	g
			c	u	g	c	a	a	g	g	g	c	A	c	a	g			u	u	c	c	a	a	a	g	g	u	u						c								c	u	g	g	a	g	g
																																			a
			g	a	c	g	u	u	c	c	c	g	U	g	u	c			a	a	g	g	u	u	u	c	c	a	g						c								g	a	c	c	u	c	c
	a	g																												u	c	a	g	u							a	g
						miSNP67T-9																																								miSNP67T-20
	u	g														a	g													u	u	g	g	c							u	g
			c	u	g	a	c	a	a	g	g	g	c	A	c			a	c	u	u	c	c	a	a	a	g	u	u						c								c	u	g	g	g	a	g
																																			a
			g	a	c	u	g	u	u	c	c	c	g	U	g			u	g	a	a	g	g	u	u	u	c	a	g						c								g	a	c	c	c	u	c
	a	g																												u	c	a	g	u							a	g
						miSNP67T-10																																								miSNP67T-21
	u	g															a	g												u	u	g	g	c							u	g
			c	u	g	c	a	c	a	a	g	g	g	c	A	c			a	c	u	u	c	c	a	a	g	u	u						c								c	u	g	u	g	g	a
																																			a
			g	a	c	g	u	g	u	u	c	c	c	g	U	g			u	g	a	a	g	g	u	u	c	a	g						c								g	a	c	a	c	c	u
	a	g																												u	c	a	g	u							a	g
						miSNP67T-11
	u	g															c	a												u	u	g	g	c
			c	u	g	g	c	a	c	a	a	g	g	g	c	A			g	a	c	u	u	c	c	a	g	u	u						c
																																			a
			g	a	c	c	g	u	g	u	u	c	c	c	g	U			c	u	g	a	a	g	g	u	c	a	g						c
	a	g																												u	c	a	g	u
[truncated: 19 more columns]

## Sheet: miSNP67T-7_mm
				Inserted guide strand sequence
				SNP matching nucleotide
				Secondary mismatch to the wtHTT
				pre-miSNP67T-7 folding was generated from (http://unafold.rna.albany.edu/?q=mfold)
						miSNP67-7_1mm																																								miSNP67-7_12mm
	u	g															c	u												u	u	g	g	c							u	g
			c	u	g	C	a	g	g	g	c	A	c	a	g	a			u	c	c	a	a	a	g	g	g	u	u						c								c	u	g	a	a	g	g
																																			a
			g	a	c	G	u	c	c	c	g	U	g	u	c	u			a	g	g	u	u	u	c	c	c	a	g						c								g	a	c	u	u	c	c
	a	g																												u	c	a	g	u							a	g
						miSNP67-7_2mm																																								miSNP67-7_13mm
	u	g															c	u												u	u	g	g	c							u	g
			c	u	g	a	C	g	g	g	c	A	c	a	g	a			u	c	c	a	a	a	g	g	g	u	u						c								c	u	g	a	a	g	g
																																			a
			g	a	c	u	G	c	c	c	g	U	g	u	c	u			a	g	g	u	u	u	c	c	c	a	g						c								g	a	c	u	u	c	c
	a	g																												u	c	a	g	u							a	g
						miSNP67-7_3mm																																								miSNP67-7_14mm
	u	g															c	u												u	u	g	g	c							u	g
			c	u	g	a	a	U	g	g	c	A	c	a	g	a			u	c	c	a	a	a	g	g	g	u	u						c								c	u	g	a	a	g	g
																																			a
			g	a	c	u	u	A	c	c	g	U	g	u	c	u			a	g	g	u	u	u	c	c	c	a	g						c								g	a	c	u	u	c	c
	a	g																												u	c	a	g	u							a	g
						miSNP67-7_4mm																																								miSNP67-7_15mm
	u	g															c	u												u	u	g	g	c							u	g
			c	u	g	a	a	g	U	g	c	A	c	a	g	a			u	c	c	a	a	a	g	g	g	u	u						c								c	u	g	a	a	g	g
																																			a
			g	a	c	u	u	c	A	c	g	U	g	u	c	u			a	g	g	u	u	u	c	c	c	a	g						c								g	a	c	u	u	c	c
	a	g																												u	c	a	g	u							a	g
						miSNP67-7_5mm																																								miSNP67-7_16mm
	u	g															c	u												u	u	g	g	c							u	g
			c	u	g	a	a	g	g	U	c	A	c	a	g	a			u	c	c	a	a	a	g	g	g	u	u						c								c	u	g	a	a	g	g
																																			a
			g	a	c	u	u	c	c	A	g	U	g	u	c	u			a	g	g	u	u	u	c	c	c	a	g						c								g	a	c	u	u	c	c
	a	g																												u	c	a	g	u							a	g
						miSNP67-7_6mm																																								miSNP67-7_17mm
	u	g															c	u												u	u	g	g	c							u	g
			c	u	g	a	a	g	g	g	U	A	c	a	g	a			u	c	c	a	a	a	g	g	g	u	u						c								c	u	g	a	a	g	g
																																			a
			g	a	c	u	u	c	c	c	A	U	g	u	c	u			a	g	g	u	u	u	c	c	c	a	g						c								g	a	c	u	u	c	c
	a	g																												u	c	a	g	u							a	g
						miSNP67-7_8mm																																								miSNP67-7_18mm
	u	g															c	u												u	u	g	g	c							u	g
			c	u	g	a	a	g	g	g	c	A	U	a	g	a			u	c	c	a	a	a	g	g	g	u	u						c								c	u	g	a	a	g	g
																																			a
			g	a	c	u	u	c	c	c	g	U	A	u	c	u			a	g	g	u	u	u	c	c	c	a	g						c								g	a	c	u	u	c	c
	a	g																												u	c	a	g	u							a	g
						miSNP67-7_9mm																																								miSNP67-7_19mm
	u	g															c	u												u	u	g	g	c							u	g
			c	u	g	a	a	g	g	g	c	A	c	C	g	a			u	c	c	a	a	a	g	g	g	u	u						c								c	u	g	a	a	g	g
																																			a
			g	a	c	u	u	c	c	c	g	U	g	G	c	u			a	g	g	u	u	u	c	c	c	a	g						c								g	a	c	u	u	c	c
	a	g																												u	c	a	g	u							a	g
						miSNP67-7_10mm																																								miSNP67-7_20mm
	u	g															c	u												u	u	g	g	c							u	g
			c	u	g	a	a	g	g	g	c	A	c	a	U	a			u	c	c	a	a	a	g	g	g	u	u						c								c	u	g	a	a	g	g
																																			a
			g	a	c	u	u	c	c	c	g	U	g	u	A	u			a	g	g	u	u	u	c	c	c	a	g						c								g	a	c	u	u	c	c
	a	g																												u	c	a	g	u							a	g
						miSNP67-7_11mm																																								miSNP67-7_21mm
	u	g															c	u												u	u	g	g	c							u	g
			c	u	g	a	a	g	g	g	c	A	c	a	g	C			u	c	c	a	a	a	g	g	g	u	u						c								c	u	g	a	a	g	g
																																			a
			g	a	c	u	u	c	c	c	g	U	g	u	c	G			a	g	g	u	u	u	c	c	c	a	g						c								g	a	c	u	u	c	c
	a	g																												u	c	a	g	u							a	g
[truncated: 19 more columns]

## Sheet: miH12_Scaffolds
				Predicted guide strand sequence from www.mirbase.org
				Predicted passender strand sequence from www.mirbase.org
				pre-miH12 folding was generated from (http://unafold.rna.albany.edu/?q=mfold)
miH12_1
a							c																						a	g						u	g	a	a	c	a
	c	c	u	a	c	u		a	g	a	g	c	u	u	c	g	a	g	u	c	c	c	u	c	a	a	g	u			c	u	u	u	a							u
	g	g	a	u	g	g		u	u	u	u	g	a	a	g	c	u	c	a	g	g	g	a	g	u	u	c	a			g	a	a	a	u							a
c							u																						g	-						c	g	u	a	a	c
miH12_16
						a	g				c											-			g									g	g	u				g	a	u	u
g	u	c	a	g	c			u	g	c		u	a	a	g	g	a	c	u	u	g		a	g		g	a	c	u	c	g	a	a				u	a	a					c
c	a	g	u	u	g			a	u	g		g	u	u	c	c	u	g	a	a	c		u	c		c	u	g	a	g	c	u	u				a	u	u					u
						g	a				a											g			g									a	c	u				a	a	a	a
miH12_26
			g							a										g											g	u	g			g	g	u
g	u	g		c	c	u	c	g	a		g	g	a	c	u	u	g	a	g		g	a	c	u	c	g	a	a	g	u				c	a				c
c	g	c		g	g	g	g	c	u		c	c	u	g	a	a	c	u	c		c	u	g	a	g	c	u	u	c	g				g	u				c
			a							c										a											-	-	-			a	a	c
miH12_101
u				c	u	g	g	g																			a					g	u	c	u	a
	g	c	c						u	u	c	g	a	g	u	c	c	c	u	c	a	a	g	u	c	c		u	u	c	u						u
	c	g	g						a	a	g	c	u	c	a	g	g	g	a	g	u	u	c	a	g	g		a	a	g	a						u
a				u	a	g	g	g																			-					a	a	a	u	c
miH12_122
c									-							a	g								g												u	g	u	c	u
	c	u	u	a	g	c	a	g		a	g	c	u	g	a			g	a	c	u	u	g	a		g	g	a	c	u	c	g	a	a	g	g						a
	g	g	a	u	c	g	u	c		u	c	g	a	u	u			c	u	g	a	a	c	u		c	c	u	g	a	g	c	u	u	c	c						a
c									a							a	a								a												u	a	u	c	a
miH12_135
-	-	-	-	-	-	-	c	a					-																		g	a	g													-	-
									c	u	c	u		g	c	u	g	u	g	g	c	c	a	a	g	g	a	c	u	u				g	g	a	c	u	c	g	a	a	g	g	a			u	u
									g	g	g	a		u	g	a	c	a	u	c	g	g	u	u	c	c	u	g	a	a				u	c	u	g	a	g	c	u	u	c	c	u			a	a
c	c	u	c	g	a	g	c	g					g																		a	a	-													c	a
miH12_155
															g			u									u	-				c
c	u	g	a	a	g	g	a	c	u	u	g	a	g	g		a	c		c	g	a	a	g	g	u	u			u	u	g		c
g	a	c	u	u	c	c	u	g	a	a	c	u	c	c		u	g		g	c	u	u	c	c	a	g			a	a	c		u
															-			-									u	c				c
miH12_203
g						g	g	g	a	c	u				g										a										a					a					a
	u	g	u	u	g							c	g	c		c	g	c	u	g	g	g	u	c		u	u	c	g	a	g	u	c	c		u	c	a	a		u	c	c	u		u	a	g	u
	g	c	g	a	c							g	c	g		g	c	g	g	c	c	c	a	g		a	a	g	c	u	c	a	g	g		a	g	u	u		a	g	g	a		a	u	u	a
a						a	g	c	g	g	c				g										g										g					c					-
miH12_335
u	-	-	-	-	-	-	-			u	u	-					c									g										a									u			g	u
								g	u				u	g	a	g		g	g	g	g	g	a	a	g		a	c	u	u	g	a	g	g	g		c	u	c	g	a	a	g	g		u	u
								c	g				a	c	u	c		c	c	u	c	c	u	u	c		u	g	a	a	c	u	c	c	c		g	a	g	c	u	u	c	c		a	a
a	c	u	u	a	u	a	u			u	u	u					u									a										a									c			a	u
miH12_451
c						a									g	a																		a
	u	u	g	g	g		a	u	g	g	c	a	a	g			a	g	g	a	c	u	u	g	a	g	g	g	a	c	u	c	g		a
	g	a	c	c	c		u	a	u	c	g	u	u	c			u	c	c	u	g	a	a	c	u	c	c	c	u	g	a	g	c		g
a						a									u	c																		a
[truncated: 4 more columns]

## Sheet: miSNP50_Scaffolds
				Predicted guide strand sequence from www.mirbase.org
				Predicted passender strand sequence from www.mirbase.org
				SNP matching nucleotide
				Secondary mismatch to the wtHTT
				pre-miSNP50C and pre-miSNP50T folding was generated from (http://unafold.rna.albany.edu/?q=mfold)
miSNP50C_1
a							c																						a	g						u	g	a	a	c	a
	c	c	u	a	c	u		a	g	a	g	a	u	c	C	a	A	u	g	u	g	u	g	c	a	c	u	u			a	u	c	u	a							u
	g	g	a	u	g	g		u	u	u	u	u	a	g	G	u	U	a	c	a	c	a	c	g	u	g	a	a			u	a	g	a	u							a
c							u																						g	-						c	g	u	a	a	c
miSNP50C_101
u				c	u	g	g	u																			a					g	u	c	u	a
	g	c	c						u	c	C	a	A	u	g	u	g	u	g	c	a	c	u	u	c	a		u	c	c	u						u
	c	g	g						a	g	G	u	U	a	c	a	c	a	c	g	u	g	a	a	g	u		a	g	g	a						u
a				-	u	a	g	u																			-					a	a	a	u	c
miSNP50C_135
-	-	-	-	-	-	-	c	a					-																		g	c	a													-	-
									c	u	c	u		g	c	u	g	u	g	g	c	c	g	a	u	g	a	a	g	u				c	a	c	a	U	u	G	g	a	u	g	a			u	u
									g	g	g	a		u	g	a	c	a	u	c	g	g	c	u	a	c	u	u	c	a				g	u	g	u	A	a	C	c	u	a	c	u			a	a
c	c	u	c	g	a	g	c	g					g																		a	a	-													c	a
miSNP50C_451
c						a									g	g																		g
	u	u	g	g	g		a	u	g	g	c	a	a	g			a	u	g	a	a	g	u	g	c	a	c	a	c	a	U	u	G		a
	g	a	c	c	c		u	a	u	c	g	u	u	c			u	a	c	u	u	c	a	c	g	u	g	u	g	u	A	a	C		u
a						a									u	a																		a
miSNP50T_1
a							c																						a	g						u	g	a	a	c	a
	c	c	u	a	c	u		a	g	a	g	a	u	c	U	a	c	u	g	u	g	u	g	c	a	A	u	u			a	u	c	u	a							u
	g	g	a	u	g	g		u	u	u	u	u	a	g	A	u	g	a	c	a	c	a	c	g	u	U	a	a			u	a	g	a	u							a
c							u																						g	-						c	g	u	a	a	c
miSNP50T_101
u				c	u	g	g	u																			a					g	u	c	u	a
	g	c	c						u	c	U	a	c	u	g	u	g	u	g	c	a	A	u	u	c	a		u	c	c	u						u
	c	g	g						a	g	A	u	g	a	c	a	c	a	c	g	u	U	a	a	g	u		a	g	g	a						u
a				-	u	a	g	u																			-					a	a	a	u	c
miSNP50T_135
-	-	-	-	-	-	-	c	a					-																		g	c	a													-	-
									c	u	c	u		g	c	u	g	u	g	g	c	c	g	a	u	g	a	a	U	u				c	a	c	a	g	u	A	g	a	u	g	a			u	u
									g	g	g	a		u	g	a	c	a	u	c	g	g	c	u	a	c	u	u	A	a				g	u	g	u	c	a	U	c	u	a	c	u			a	a
c	c	u	c	g	a	g	c	g					g																		a	a	-													c	a
miSNP50T_451
c						a									g	g																		g
	u	u	g	g	g		a	u	g	g	c	a	a	g			a	u	g	a	a	U	u	g	c	a	c	a	c	a	g	u	A		a
	g	a	c	c	c		u	a	u	c	g	u	u	c			u	a	c	u	u	A	a	c	g	u	g	u	g	u	c	a	U		u
a						a									u	u																		a
[truncated: 2 more columns]
